# Supplementary material for: Effects of different intensities of repetitive peripheral magnetic stimulation on corticospinal excitability and motor performance in healthy humans
Source: PLoS One. 2026 May 22;21(5):e0349300. doi: 10.1371/journal.pone.0349300 (PMC13196937; doi:10.1371/journal.pone.0349300)
Supplement: S1 Data — (XLSX) [file pone.0349300.s001.xlsx]

## Sheet: Exp.1 rPMS %MSO
	MT		Stimulation intensity
Participants	1.2×	0.8×	1.2×MT	0.8×MT
1	37	37	44.4	29.6	(% MSO)
2	25	25	30	20
3	22	23	26.4	18.4
4	32	32	38.4	25.6
5	23	23	27.6	18.4
6	44	42	52.8	33.6
7	23	21	27.6	16.8
8	28	31	33.6	24.8
9	22	20	26.4	16
10	37	37	44.4	29.6
11	32	31	38.4	24.8
12	42	42	50.4	33.6
13	23	20	27.6	16
14	28	24	33.6	19.2
15	43	47	51.6	37.6
16	25	25	30	20
17	20	18	24	14.4
18	45	45	54	36
19	29	26	34.8	20.8
20	26	26	31.2	20.8

## Sheet: Exp.1 Torque
	1.2×MT			0.8×MT
Participants	Baseline	Pre	Post20	Baseline	Pre	Post20
1	55.5238	60.2382	51.0548	48.8886	42.117	43.13	(Nm)
2	74.2485	72.7606	65.143	72.8028	73.1055	70.8044
3	120.913	122.423	112.459	138.563	134.917	119.384
4	57.0491	54.0653	50.2452	61.8239	64.1341	57.486
5	89.1287	81.8871	76.1848	83.5984	82.9202	90.4975
6	54.1764	52.5503	50.0945	56.0238	56.6915	57.1498
7	53.2772	55.79	56.4272	59.1968	58.9241	56.7661
8	52.6945	51.3993	52.2901	51.8661	56.4537	51.0824
9	121.043	123.562	128.636	105.193	100.902	69.0179
10	40.6931	38.708	41.4509	48.2846	58.536	54.4954
11	74.9084	67.4319	74.1152	78.9985	69.5236	59.9792
12	48.7638	48.8066	55.3526	54.2043	48.5019	52.2705
13	98.9833	114.232	127.588	112.479	114.805	108.917
14	51.9583	55.2016	62.2576	57.6334	56.9655	59.2414
15	43.7914	44.0703	48.1231	37.9318	36.8977	36.7469
16	113.613	121.07	142.001	104.463	99.649	110.829
17	57.0009	44.9675	57.496	44.4781	40.9987	43.3481
18	62.7864	57.5675	72.3869	47.5488	47.1065	43.7827
19	24.4431	22.9606	30.3573	36.5958	35.8237	37.5115
20	30.0142	28.4783	42.6038	52.0497	51.8025	48.7515

## Sheet: Exp.1 EMG
	1.2×MT			0.8×MT
Participants	Baseline	Pre	Post20	Baseline	Pre	Post20
1	0.364009	0.343739	0.408956	0.751034	0.781183	0.741372	(mV)
2	0.396156	0.337642	0.369284	0.187404	0.189437	0.183227
3	0.559146	0.556167	0.470302	0.363292	0.348886	0.331336
4	0.361967	0.380993	0.551739	0.437647	0.331478	0.395616
5	0.780479	0.594448	0.561563	0.36873	0.389192	0.40322
6	0.228946	0.224687	0.23788	0.205903	0.207996	0.18983
7	0.3072	0.238742	0.259267	0.276568	0.288568	0.276223
8	0.198196	0.186682	0.203882	0.214969	0.217329	0.234985
9	0.21368	0.24912	0.333424	0.212756	0.201984	0.176707
10	0.239679	0.292632	0.263947	0.27704	0.258353	0.251239
11	0.320985	0.317641	0.321474	0.16553	0.144303	0.15057
12	0.243972	0.249735	0.284865	0.237781	0.290313	0.249828
13	0.82314	0.779728	0.882932	0.749698	0.679147	0.569026
14	0.257743	0.262475	0.231742	0.42887	0.386561	0.424373
15	0.191365	0.255023	0.232192	0.155121	0.153493	0.170852
16	0.829562	0.680547	0.849184	0.847795	0.771964	0.806772
17	0.364983	0.289968	0.319453	0.2852	0.253838	0.251144
18	0.221607	0.228343	0.238411	0.232981	0.233251	0.321491
19	0.208903	0.186533	0.333852	0.198425	0.214927	0.250117
20	0.430104	0.433938	0.479361	0.362667	0.351299	0.268663

## Sheet: Exp.1 BB MEP
	1.2×MT			0.8×MT
Participants	Baseline	Pre	Post20	Baseline	Pre	Post20
1	0.279032	0.166016	0.360209	1.05642	0.974223	0.523885	(mV)
2	0.337423	0.21403	0.171305	0.110118	0.100272	0.203451
3	0.195007	0.167643	0.406974	0.153097	0.143814	0.317383
4	0.125122	0.109863	0.231018	0.163879	0.288696	0.27771
5	0.243734	0.231425	0.123291	0.301615	0.454305	0.452576
6	0.104065	0.08016	0.276591	0.0953166	0.0962321	0.234782
7	0.230611	0.288391	0.505066	1.45538	1.19558	0.615147
8	0.392761	0.298462	0.235087	0.384928	0.128174	0.139771
9	0.564067	0.550608	0.899251	0.631205	0.426636	0.593058
10	0.217111	0.216929	0.315312	0.381266	0.257772	0.207113
11	0.179871	0.196228	0.286967	0.183614	0.243429	0.181071
12	0.234004	0.265706	0.384928	0.208282	0.222677	0.251661
13	0.348653	0.308187	0.448303	0.175137	0.219218	0.158997
14	0.197308	0.160217	0.45166	0.438843	0.692749	0.531209
15	0.160871	0.142045	0.172286	0.124308	0.149333	0.10437
16
17	0.354985	0.555529	0.586039	0.458069	0.364889	0.194804
18	0.140926	0.14085	0.177612	0.109456	0.123189	0.154215
19	0.255149	0.239236	0.311514	0.283407	0.289714	0.225525
20	0.14482	0.131444	0.608317	0.420227	0.327657	0.279471

## Sheet: Exp.1 TB MEP
	1.2×MT		0.8×MT
Participants	Pre	Post20	Pre	Post20
1	0.102437	0.151316	0.189006	0.184835	(mV)
7	0.174459	0.180381	0.156047	0.158285
8	0.179952	0.204606	0.107727	0.165812
9	0.137329	0.152893	0.108439	0.0780233

## Sheet: Exp.2 rPMS %MSO
Participants	MT	1.2×MT
1	37	44.4	(%MSO)
2	25	30
3	22	26.4
4	32	38.4
5	23	27.6
6	44	52.8
7	23	27.6
8	28	33.6
9	22	26.4
10	37	44.4
11	35	42
12	42	50.4
13	36	43.2
14	28	33.6
15	43	51.6
16	25	30
17	20	24
18	45	54
19	29	34.8
20	26	31.2

## Sheet: Exp.2 Torque
Participants	Baseline	Pre	Post0	Post20	Post40	Post60	Post80
1	55.5238	60.2382	56.0559	51.0548	54.5333	55.569	51.8264	(Nm)
2	74.2485	72.7606	72.2996	65.143	69.017	68.2095	66.5782
3	120.913	122.423	111.599	112.459	118.732	110.225	96.2638
4	57.0491	54.0653	52.4421	50.2452	52.5313	56.5431	56.3001
5	89.1287	81.8871	73.2767	76.1848	72.3432	72.2068	76.5878
6	54.1764	52.5503	49.4896	50.0945	46.1075	49.2581	47.8143
7	53.2772	55.79	58.8128	56.4272	55.3424	58.3734	61.4347
8	52.6945	51.3993	49.7676	52.2901	53.9218	54.6397	48.7668
9	121.043	123.562	132.909	128.636	122.998	127.814	120.673
10	40.6931	38.708	41.3453	41.4509	47.3864	43.476	34.873
11	74.9084	67.4319	70.1745	74.1152	76.7857	77.691	81.4834
12	48.7638	48.8066	52.5785	55.3526	50.4923	52.8483	52.1078
13	98.9833	114.232	130.117	127.588	121.922	122.152	99.948
14	51.9583	55.2016	45.1038	62.2576	62.0828	60.7177	47.3302
15	43.7914	44.0703	41.9856	48.1231	49.2536	44.041	45.5904
16	113.613	121.07	127.641	142.001	148.912	137.54	137.729
17	57.0009	44.9675	49.5423	57.496	51.0475	55.6286	53.2002
18	62.7864	57.5675	67.7167	72.3869	75.0009	67.039	65.7493
19	24.4431	22.9606	28.2022	30.3573	32.2409	31.282	31.8864
20	30.0142	28.4783	29.0912	42.6038	43.9676	50.0998	44.1086

## Sheet: Exp.2 EMG
Participants	Baseline	Pre	Post0	Post20	Post40	Post60	Post80
1	0.364009	0.343739	0.312938	0.408956	0.322092	0.34443	0.377229	(mV)
2	0.396156	0.337642	0.416322	0.369284	0.357538	0.329454	0.284704
3	0.559146	0.556167	0.536075	0.470302	0.485656	0.471502	0.363682
4	0.361967	0.380993	0.557516	0.551739	0.47617	0.477781	0.474089
5	0.780479	0.594448	0.43391	0.561563	0.278818	0.457193	0.494797
6	0.228946	0.224687	0.224101	0.23788	0.235201	0.23229	0.213282
7	0.3072	0.238742	0.262275	0.259267	0.251842	0.309417	0.251032
8	0.198196	0.186682	0.210814	0.203882	0.237752	0.192382	0.229127
9	0.21368	0.24912	0.283087	0.333424	0.400627	0.301975	0.296264
10	0.239679	0.292632	0.253455	0.263947	0.245795	0.2857	0.238677
11	0.320985	0.317641	0.299536	0.321474	0.387101	0.319827	0.34024
12	0.243972	0.249735	0.269217	0.284865	0.266946	0.271039	0.23222
13	0.82314	0.779728	0.961482	0.882932	0.708568	0.854367	0.846873
14	0.257743	0.262475	0.234895	0.231742	0.219093	0.192858	0.183928
15	0.191365	0.255023	0.219459	0.232192	0.249241	0.202364	0.353147
16	0.829562	0.680547	0.77849	0.849184	0.643421	0.789461	0.837442
17	0.364983	0.289968	0.307722	0.319453	0.292857	0.333898	0.290693
18	0.221607	0.228343	0.244499	0.238411	0.302935	0.258016	0.211837
19	0.208903	0.186533	0.267122	0.333852	0.312332	0.330938	0.27131
20	0.430104	0.433938	0.437543	0.479361	0.464157	0.404887	0.295495

## Sheet: Exp.2 MEP
Participants	Baseline	Pre	Post0	Post20	Post40	Post60	Post80
1	0.279032	0.166016	0.349019	0.360209	0.318502	0.493368	0.414429	(mV)
2	0.337423	0.21403	0.185547	0.171305	0.396525	0.200602	0.420227
3	0.195007	0.167643	0.387675	0.406974	0.437927	0.353699	0.232951
4	0.125122	0.109863	0.177205	0.231018	0.280457	0.165812	0.157369
5	0.243734	0.231425	0.158473	0.123291	0.190023	0.270996	0.111084
6	0.104065	0.08016	0.154724	0.276591	0.131022	0.135498	0.152865
7	0.230611	0.288391	0.838216	0.505066	0.705126	0.610657	0.534058
8	0.392761	0.298462	0.228882	0.235087	0.235087	0.267232	0.364889
9	0.564067	0.550608	0.868022	0.899251	0.770874	0.896708	0.445048
10	0.217111	0.216929	0.258179	0.315312	0.180155	0.169373	0.125005
11	0.179871	0.196228	0.272196	0.286967	0.235942	0.292806	0.241923
12	0.234004	0.265706	0.282389	0.384928	0.318604	0.452576	0.271505
13	0.348653	0.308187	0.466003	0.448303	0.431559	0.334819	0.221069
14	0.197308	0.160217	0.289205	0.45166	0.21637	0.239258	0.201518
15	0.160871	0.142045	0.178833	0.172286	0.201768	0.309143	0.294088
16
17	0.354985	0.555529	0.738627	0.586039	0.54484	0.620728	0.461222
18	0.140926	0.14085	0.230815	0.177612	0.242513	0.179443	0.25177
19	0.255149	0.239236	0.552266	0.311514	0.409241	0.494995	0.394786
20	0.14482	0.131444	0.140584	0.608317	0.323721	0.228984	0.263105

## Sheet: Exp.2 CMEP & MEP
	MEP							CMEP
Participants	Baseline	Pre	Post0	Post20	Post40	Post60	Post80	Baseline	Pre	Post0	Post20	Post40	Post60	Post80
4	0.125122	0.109863	0.177205	0.231018	0.280457	0.165812	0.157369	0.299377	0.219116	0.227966	0.385742	0.358276	0.437317	0.424957	(mV)
9	0.564067	0.550608	0.868022	0.899251	0.770874	0.896708	0.445048	0.785675	1.14807	0.553894	0.593262	0.482025	0.395966	0.530243
10	0.217111	0.216929	0.258179	0.315312	0.180155	0.169373	0.125005	0.392303	0.443573	0.395203	0.473676	0.484314	0.563202	0.37323
11	0.179871	0.196228	0.272196	0.286967	0.235942	0.292806	0.241923	0.191786	0.22171	0.169586	0.245285	0.184479	0.246552	0.172913
13	0.348653	0.308187	0.466003	0.448303	0.431559	0.334819	0.221069	0.210419	0.199005	0.212646	0.214691	0.271515	0.261902	0.25235
14	0.197308	0.160217	0.289205	0.45166	0.21637	0.239258	0.201518	0.289307	0.328369	0.393372	0.226746	0.207825	0.261536	0.160828
17	0.354985	0.555529	0.738627	0.586039	0.54484	0.620728	0.461222	0.490112	0.533447	0.241394	0.260315	0.136261	0.137939	0.355072

[truncated: 2 more sheets: Pre-stimulus RMS, Mmax]
